# Supplementary material for: Efficacy and durability of bovine virus diarrhea (BVD) virus killed vaccine adjuvanted with monolaurin
Source: PLoS One. 2022 Jul 14;17(7):e0269031. doi: 10.1371/journal.pone.0269031 (PMC9282602; doi:10.1371/journal.pone.0269031)
Supplement: S1 Table — (XLSX) [file pone.0269031.s002.xlsx]

## Sheet: SNT
	Fig. 1: Neutralizing antibody titers produced by different BVD vaccine formulas adjuvanted by monolaurin in comparison to the Pneumo-4 vaccine
	Months post vaccination	Pneumo 4 vaccine	0.5% Monolaurin	1% Monolaurin	2% Monolaurin
	0	0.02	0.01	0.02	0.02
	1	1.72	1.39	2.06	2
	2	1.9	1.5	2.2	2.3
	3	1.5	1.2	1.9	1.93
	4	1.3	1	1.72	1.72
	5	0.9	0.91	1.58	1.51
	6	0.71	0.78	1.35	1.2
	7	0.6	0.6	1.2	1.19
	8	0.4	0.4	1.04	1.07
	9	0.34	0.34	0.92	0.94
