# Supplementary material for: Efficacy and durability of bovine virus diarrhea (BVD) virus killed vaccine adjuvanted with monolaurin
Source: PLoS One. 2022 Jul 14;17(7):e0269031. doi: 10.1371/journal.pone.0269031 (PMC9282602; doi:10.1371/journal.pone.0269031)
Supplement: S2 Table — (XLSX) [file pone.0269031.s003.xlsx]

## Sheet: Sheet1
	Fig. 2: ELISA results obtained by different BVD vaccine formulas adjuvanted by monolaurin in comparison to the Pneumo-4 vaccine.
	Months post vaccination	Pneumo 4 vaccine	0.5% Monolaurin	1% Monolaurin	2% Monolaurin
	0	0.18	0.05	0.01	0.01
	1	1.84	1.6	2.1	2.2
	2	2.01	1.8	2.3	2.3
	3	1.6	1.4	2.02	2.08
	4	1.42	1.19	1.82	1.7
	5	1.18	1.04	1.7	1.71
	6	0.84	0.9	1.48	1.34
	7	0.8	0.8	1.31	1.31
	8	0.52	0.52	1.19	1.21
	9	0.46	0.46	1.05	1.1
